# Supplementary material for: Antiobesity and Hypolipidemic Potential of Nitraria retusa Extract in Overweight/Obese Women: A Randomized, Double-Blind, Placebo-Controlled Pilot Study
Source: Nutrients. 2024 Jan 21;16(2):317. doi: 10.3390/nu16020317 (PMC10818277; doi:10.3390/nu16020317)
Supplement: Supplementary file 1 [file nutrients-16-00317-s001.zip]

Archive with 1 entries (1 files):
- nutrients-2760766-supplementary.pdf
